# Supplementary material for: Percutaneous transhepatic drainage is safe and effective in biliary obstruction—A single-center experience of 599 patients
Source: PLoS One. 2021 Nov 18;16(11):e0260223. doi: 10.1371/journal.pone.0260223 (PMC8601527; doi:10.1371/journal.pone.0260223)
Supplement: S1 Table — (XLSX) [file pone.0260223.s001.xlsx]

## Sheet: Munka1
Patient ID #	Age	Sex	Year of PTD intervention	Disease etiology	Disease etiology	Primary site of the metastatic tumor	Serum bilirubin (umol/l)	Failed ERCP	Cholangitis before PTD	Timing of PTD in relation to the scheduled opreation	Localiztion of the stenosis	PTD intervention	PTD Complications I.	PTD Complications II.	PTD dislocation	Cholangitis after the PTD	Post PTD Pancreatitis	Reoperation becaouse of complication?	Reintervention in 30 days, beacouse of complication?	Death related to PTD
		1 = "Male" 2 = "Female"		1=Pancreatic head tumor 2=Klatskin-Altmeyer tumor 3=CBD tumor 4=Vater-papilla tumor 7=intrahepatic cholangiocellular tumor 8=Gall Bladder tumor 9=Other metastatic tumor 10=BBS(bening biliary stricture)	BBS etiology	1=gastric tumor 2=colorectalis metastasis		0=No (No ERCP performed) 1=Yes	0=No 1=Yes	1=preoperative 2=not operated op 3=portoperative	2=Distal biliary obstruction 3=Bismuth- Corlette (BC) I 4=BC2, 5=BC 3a, 6= BC 3b, 7=BC 4 9=local recurrence of malignancy 11=anastomotic benign obstruction 10=intrahepatic	1=PTC 2=External drain 3=Internal-external drain 6=external+internal external	0=no 1=perforation 2=bleeding	0=no 4=biloma 5=intraabdominal abscess	1= in 30 days without reintervention, 2=over 30 days, 3=in 30 days with reintervention 4=No	0=No 2=Yes	0=No 1=Yes	1=Yes 2=No	1=yes 2=no	1=Yes 2=No
1	71	2	2008	2			387	1	0	2	3	2	0	0	4	0	0	2	2	2
2	56	1	2009	10	Chronic pancreatitis		50	1	0	2	2	3	0	0	4	0	0	2	2	2
3	45	1	2007	9		2	482	1	0	2	3	2	0	0	2	0	0	2	2	2
4	73	2	2008	4			136.5	0	1	2	9	3	0	0	4	2	0	2	2	2
5	72	2	2008	8			592.8	0	1	2	3	2	0	0	4	0	0	2	2	2
6	64	1	2010	1			194.5	1	1	2	2	2	0	0	4	2	0	2	2	2
7	64	2	2010	8			200.7	0	0	2	3	3	0	0	4	0	0	2	2	2
8	85	2	2010	1			682.5	1	1	2	2	3	0	0	4	0	0	2	2	2
9	68	2	2009	7			418.3	1	0	2	10	2	0	0	1	0	0	2	2	2
10	73	2	2009	10	Choladochal lesion (post lap.chol.)		NDA	0	1	2	11	2	0	0	1	0	0	2	2	2
11	53	2	2009	8			129.1	0	1	2	9	3	0	0	4	0	0	2	2	2
12	59	2	2009	3			74	1	1	3	3	2	0	0	3	0	0	2	1	2
13	51	1	2009	9		2	446.7	1	0	2	3	2	0	0	3	0	0	2	1	2
14	66	2	2009	9		1	189.9	0	0	2	3	3	0	0	4	0	0	2	2	2
15	40	1	2010	9		2	394.8	1	0	2	3	2	0	0	4	0	0	2	2	2
16	64	1	2009	8			542.9	1	0	2	3	3	0	0	4	2	0	2	2	2
17	60	2	2009	2			NDA	0	0	3	3	3	0	0	4	0	0	2	2	2
18	54	1	2009	2			353.5	0	0	3	7	2	0	0	4	0	0	2	2	2
19	54	1	2010	1			367.9	0	0	2	2	3	0	0	4	0	0	2	2	2
20	59	1	2009	2			742	0	0	2	7	3	0	0	4	2	0	2	2	2
21	42	1	2009	1			226.4	1	1	3	2	3	0	0	4	2	0	2	2	2
22	69	1	2010	2			310.4	1	1	2	7	2	0	0	4	0	0	2	2	2
23	73	2	2010	10	Choladochal lesion (post lap.chol.)		30.2	0	0	2	3	3	0	5	4	0	0	1	2	1
24	59	2	2008	2			451.7	1	1	2	7	2	0	0	4	0	0	2	2	2
25	52	1	2010	9		2	356.5	1	0	2	3	2	0	0	4	0	0	2	2	2
26	61	2	2010	8			515.7	1	0	2	3	2	0	0	4	0	0	2	2	2
27	53	1	2010	10	chronic pancreatitis		531.1	1	0	NDA	2	3	0	0	4	0	0	2	2	2
28	81	2	2010	3			499	1	0	2	2	2	0	0	4	0	0	2	2	2
29	69	1	2008	1			52.5	0	0	2	2	2	0	0	4	0	0	2	2	2
30	73	2	2007	8			234.5	1	0	NDA	3	3	0	0	2	0	0	2	2	2
31	51	2	2008	9		1	302	0	0	2	3	2	0	0	4	0	0	2	2	2
32	56	1	2008	1			515.8	0	0	2	2	2	0	0	4	0	0	2	2	2
33	59	1	2008	2			NDA	1	0	3	4	3	0	0	4	0	0	2	2	2
34	48	2	2008	4			NDA	0	0	3	2	2	0	0	4	0	0	2	2	2
35	54	2	2008	9		2	NDA	0	0	2	9	2	0	0	4	0	0	2	2	2
36	74	2	2010	1			324.3	0	0	2	2	3	0	0	4	0	0	2	2	2
37	57	2	2010	9		2	121.4	1	0	2	3	3	0	0	4	0	0	2	2	2
38	77	1	2010	9		1	274.2	1	0	2	3	2	0	0	4	0	0	2	2	2
39	49	1	2010	2			352.5	1	0	2	9	3	0	0	4	2	0	2	2	2
40	70	2	2010	2			NDA	1	1	2	6	3	0	0	4	0	0	2	2	2
41	56	1	2010	2			427.5	1	1	3	6	2	0	0	1	0	0	2	2	2
42	63	2	2010	1			246.1	0	0	3	2	2	0	0	4	0	0	2	2	2
43	75	1	2010	9		2	461.7	1	0	2	3	2	0	0	4	0	0	2	2	2
44	54	2	2010	1			NDA	1	0	2	2	2	0	0	4	0	0	2	2	2
45	61	2	2010	2			307.7	0	1	2	7	2	0	0	4	0	0	2	2	2
46	79	2	2010	2			295.1	0	0	2	5	2	0	0	4	0	0	2	2	2
47	61	1	2009	10	chronic pancreatitis		NDA	1	0	2	2	3	0	0	4	0	0	2	2	2
48	61	1	2010	1			744.1	1	0	2	9	2	0	0	4	0	0	2	2	2
49	35	1	2009	2			124.5	1	1	3	3	6	0	0	4	2	0	2	2	2
50	53	1	2009	9		1	500.8	1	0	2	3	3	0	0	4	0	0	2	2	2
51	57	2	2009	3			22.3	1	0	2	2	3	0	0	4	0	0	2	2	2
52	78	2	2008	2			314	1	0	2	3	3	0	0	3	0	0	2	1	2
53	80	2	2008	1			398.5	1	0	3	2	2	0	0	4	0	0	2	2	2
54	58	1	2008	1			124.5	1	1	2	2	2	0	0	4	0	0	2	2	2
55	60	1	2009	3			209.4	0	1	2	9	2	0	0	2	0	0	2	2	2
56	52	1	2009	10	chronic pancreatitis		NDA	0	0	2	2	2	0	0	4	0	0	2	2	2
57	30	2	2009	9		1	NDA	0	1	2	9	3	0	0	4	0	0	2	2	2
58	58	1	2009	10	Choladochal lesion (post lap.chol.)		13	1	1	2	11	2	0	0	4	2	0	2	2	2
59	64	1	2009	1			NDA	1	1	2	2	3	0	0	4	2	0	2	2	2
60	68	1	2009	2			246.6	1	1	2	7	3	0	0	4	0	0	2	2	2
61	61	1	2009	1			288.7	0	1	2	2	3	0	0	4	0	0	2	2	2
62	74	2	2009	8			480	0	0	3	3	3	0	0	4	0	0	2	2	2
63	61	2	2009	1			NDA	0	0	2	2	2	0	0	4	0	0	2	2	2
64	52	2	2009	10	Choladochal lesion (post lap.chol.)		125.9	0	0	2	11	2	0	0	4	2	0	2	2	2
65	67	2	2009	9		1	133.9	0	1	2	9	3	0	0	4	0	0	2	2	2
66	59	2	2008	2			NDA	0	0	3	9	6	0	0	4	0	0	2	2	2
67	60	2	2008	2			557	1	1	2	4	2	0	0	2	0	0	2	2	2
68	46	1	2008	9		1	NDA	0	0	2	3	3	0	0	4	0	1	2	2	2
69	72	1	2008	8			474.8	0	0	3	3	2	0	0	4	0	0	2	2	2
70	55	1	2008	9		1	NDA	0	0	2	3	3	0	0	4	0	0	2	2	2
71	69	1	2008	8			NDA	1	0	3	3	2	0	0	1	0	0	2	2	2
72	68	2	2008	2			647.6	0	0	3	3	2	0	0	4	0	0	2	2	2
73	66	2	2008	4			624.8	0	0	3	2	2	0	0	4	0	0	2	2	2
74	66	2	2008	2			185.5	1	0	2	4	2	0	0	4	0	0	2	2	2
75	67	1	2008	1			316	0	1	2	2	2	0	0	4	2	0	2	2	2
76	46	2	2008	7			320.5	1	0	3	10	2	0	0	1	0	0	2	2	2
77	76	2	2008	9		1	NDA	0	0	2	3	2	0	0	4	0	0	2	2	2
78	75	2	2010	8			240.6	1	1	2	3	2	0	0	4	0	0	2	2	2
79	77	2	2010	1			601.9	0	1	2	2	2	0	0	4	0	0	2	2	2
80	77	2	2010	1			202	1	0	2	2	3	0	0	4	0	0	2	2	2
81	59	2	2010	1			356.6	1	0	2	9	3	0	0	4	0	0	2	2	2
82	54	2	2010	2			516.2	0	0	2	3	2	0	0	4	0	0	2	2	2
83	49	1	2010	2			502.5	1	1	2	7	3	0	0	4	0	0	2	2	2
84	63	1	2010	8			267	0	0	2	3	2	0	0	2	0	0	2	2	2
85	74	2	2010	1			NDA	0	1	2	2	2	0	0	4	0	0	2	2	2
86	79	2	2010	2			338.3	1	0	2	3	3	0	0	4	0	0	2	2	2
87	85	1	2010	1			507.7	0	1	2	2	3	0	0	4	0	0	2	2	2
88	73	2	2010	2			549.4	1	1	2	7	2	0	0	1	0	0	2	2	2
89	77	2	2010	1			NDA	1	1	2	2	3	0	0	4	0	0	2	2	2
90	52	1	2010	9		1	253.8	0	0	2	9	2	0	0	4	0	0	2	2	2
91	68	1	2010	2			166.4	1	0	3	7	3	0	0	4	0	0	2	2	2
92	79	1	2008	9		2	668	1	0	2	3	2	0	0	4	0	0	2	2	2
93	77	2	2009	2			NDA	1	1	2	3	3	0	0	4	0	0	2	2	2
94	79	1	2009	2			408.8	1	0	2	7	2	0	0	4	0	0	2	2	2
95	89	2	2009	1			NDA	0	0	2	3	3	0	0	4	0	0	2	2	2
96	70	1	2008	9		2	NDA	1	0	2	3	3	0	0	4	0	0	2	2	2
97	76	1	2008	2			103.4	0	0	2	7	2	0	0	4	2	0	2	2	2
98	59	1	2008	9		Lung	558.4	1	0	2	3	2	0	0	4	2	0	2	2	2
99	72	2	2008	9		2	NDA	1	0	2	3	2	2	5	4	0	0	2	2	2
100	59	1	2008	2			426.9	0	0	3	7	2	0	0	4	0	0	2	2	2
101	91	2	2008	8			675.8	1	0	2	3	2	0	0	4	0	0	2	2	2
102	58	2	2008	1			NDA	1	0	2	2	3	0	0	1	0	0	2	2	2
103	51	2	2008	1			NDA	0	0	3	2	3	0	0	1	0	0	2	2	2
104	60	2	2008	1			298.5	1	1	1	2	2	0	0	4	0	0	2	2	2
105	63	2	2008	1			268.8	0	0	2	9	2	0	0	4	0	0	2	2	2
106	57	2	2008	2			514.7	1	0	2	4	2	0	0	1	0	0	2	2	2
107	82	1	2010	1			246.9	1	0	3	2	2	0	0	4	0	0	2	2	2
108	51	1	2010	1			390.5	0	0	2	3	2	0	0	4	0	0	2	2	2
109	47	1	2010	2			318	0	0	3	7	2	0	5	4	0	0	2	2	2
110	49	1	2010	9		2	NDA	0	0	2	3	2	0	0	4	0	0	2	2	2
111	76	1	2010	2			202.6	1	1	2	7	6	0	0	4	0	0	2	2	2
112	52	2	2010	2			199	1	0	2	7	2	0	0	4	0	0	2	2	2
113	87	1	2010	2			615	1	0	2	7	2	0	0	4	0	0	2	2	2
114	67	2	2010	3			151.9	1	0	2	3	3	0	0	4	0	0	2	2	2
115	65	2	2009	1			587.2	1	0	1	2	3	0	0	4	0	0	2	2	2
116	69	1	2009	7			517.2	1	0	2	10	2	0	0	4	0	0	2	2	2
117	70	2	2009	3			NDA	0	0	2	3	2	0	0	4	0	0	2	2	2
118	84	1	2009	9		2	411.8	1	0	2	3	2	0	0	4	0	0	2	2	2
119	69	2	2009	1			371.5	0	0	2	2	3	0	0	4	0	0	2	2	2
120	79	2	2009	2			420.1	0	0	2	7	6	0	0	4	0	0	2	2	2
121	75	1	2009	1			328.4	0	0	2	2	2	0	0	4	0	0	2	2	2
122	68	1	2009	9		1	543.1	0	0	2	3	3	0	0	4	0	0	2	2	2
123	60	2	2009	9		HCC	373.8	0	0	2	3	3	0	0	4	0	0	2	2	2
124	71	1	2010	2			502	1	0	2	7	2	0	0	4	0	0	2	2	2
125	58	1	2010	1			200	1	0	2	3	3	0	0	4	0	0	2	2	2
126	66	1	2010	8			676.5	1	1	2	3	2	0	0	4	0	0	2	2	2
127	66	1	2010	9		2	537	1	0	2	3	3	0	0	4	0	0	2	2	2
128	70	1	2007	1			459	0	0	2	2	2	0	0	4	0	0	2	2	2
129	76	1	2007	1			NDA	1	0	2	2	2	0	0	4	0	0	2	2	2
130	83	2	2007	1			609.4	0	1	1	2	2	0	0	4	0	0	2	2	2
131	64	2	2007	2			253.9	0	0	2	3	2	0	0	4	2	0	2	2	2
132	62	1	2007	9		1	NDA	0	0	2	3	2	0	0	4	0	0	2	2	2
133	48	2	2007	1			316.9	0	0	3	2	2	0	0	4	0	0	2	2	2
134	68	2	2007	1			NDA	0	0	1	9	1	0	0	4	0	0	2	2	2
135	61	2	2007	1			NDA	1	0	2	3	3	0	0	1	0	0	2	2	2
136	84	2	2007	2			403.7	0	0	2	7	3	0	0	3	0	0	2	1	2
137	52	1	2007	2			364.3	1	0	3	7	2	0	0	2	0	0	2	2	2
138	63	2	2007	2			NDA	0	1	2	4	3	0	0	4	0	0	2	2	2
139	75	2	2007	2			NDA	0	0	2	4	2	0	0	3	0	0	2	1	2
140	60	1	2007	2			NDA	0	0	2	3	3	0	0	4	2	0	2	2	2
141	61	2	2007	1			NDA	1	0	2	3	3	0	0	4	0	0	2	2	2
142	75	2	2007	1			233.1	1	0	2	2	2	0	0	1	0	0	2	2	2
143	53	1	2007	10	chronic pancreatitis		NDA	0	1	2	2	2	0	0	4	0	0	2	2	2
144	56	2	2007	8			233.3	0	0	2	10	2	0	0	4	0	0	2	2	2
145	65	2	2007	1			NDA	0	0	2	2	3	0	0	4	0	0	2	2	2
146	64	1	2007	9		HCC	258	1	0	2	9	3	0	0	4	0	0	2	2	2
147	63	2	2007	9		Ovarial tumor	282	1	0	2	3	2	2	0	4	0	0	2	1	2
148	67	2	2007	2			421.8	0	0	2	5	1	0	0	4	0	0	2	2	2
149	83	1	2007	10	juxtapapillar diverticula		NDA	1	0	2	2	3	0	0	4	0	0	2	2	2
150	61	2	2007	2			388.3	0	0	2	7	3	0	0	4	0	0	2	2	2
151	55	2	2007	2			272	0	1	2	5	2	0	0	4	0	0	2	2	2
152	31	1	2007	9		mesenchymal sarcoma	482.9	1	0	2	3	2	0	0	1	0	0	2	2	2
153	73	1	2007	1			1039.5	0	0	3	2	2	0	0	4	0	0	2	2	2
154	79	2	2007	9		2	1054.9	1	0	2	3	2	0	0	1	0	0	2	2	2
155	76	2	2018	9		2	NDA	0	0	2	3	1	0	0	4	0	0	2	2	2
156	65	2	2018	3			NDA	1	1	2	3	1	0	0	4	0	0	2	2	2
157	83	1	2018	9		1	NDA	0	0	2	3	2	0	0	4	2	0	2	2	2
158	77	2	2017	1			159	0	0	2	2	3	0	0	4	0	0	2	2	2
159	81	1	2018	9		HCC	631	0	0	2	3	3	0	0	4	0	0	2	2	2
160	67	1	2018	1			572.7	1	1	2	2	2	0	0	4	0	0	2	2	2
161	56	1	2018	7			428	0	1	2	10	3	0	0	4	0	0	2	2	2
162	58	1	2018	9		1	447	1	0	2	3	2	0	0	4	0	0	2	2	2
163	60	2	2018	9		2	NDA	1	0	2	9	2	0	0	4	0	0	2	2	2
164	63	2	2018	1			96.1	0	0	2	2	2	0	0	4	0	0	2	2	2
165	61	2	2018	2			486.6	0	0	3	3	3	0	0	4	0	0	2	2	2
166	70	2	2018	1			NDA	1	0	2	2	3	0	0	4	0	0	2	2	2
167	76	2	2018	9		HCC	NDA	0	0	2	3	3	0	0	4	2	0	2	2	2
168	74	1	2018	1			580.7	1	1	1	2	3	0	0	4	2	0	2	2	2
169	62	2	2018	10	Choladochal lesion (post lap.chol.)		NDA	1	0	2	2	3	0	0	4	0	0	2	2	2
170	64	2	2018	2			NDA	1	0	2	7	2	0	0	4	2	0	2	2	2
171	81	2	2018	2			NDA	0	0	2	6	2	0	0	4	0	0	2	2	2
172	83	1	2018	1			NDA	0	0	2	2	3	0	0	4	0	0	2	2	2
173	62	1	2018	9		2	419.7	1	0	2	3	3	0	0	4	0	0	2	2	2
174	75	1	2018	1			NDA	0	0	2	9	3	0	0	4	0	0	2	2	2
175	51	1	2018	1			395.9	0	0	2	2	3	0	0	4	0	0	2	2	2
176	68	1	2018	2			35.7	1	1	2	7	2	0	0	4	2	0	2	2	2
177	82	2	2018	9		2	118.4	1	0	2	3	2	0	0	4	0	0	2	2	2
178	64	1	2018	3			547	1	0	2	3	3	0	0	4	0	0	2	2	2
179	71	1	2018	1			668.5	1	1	3	2	2	0	0	4	0	0	2	2	2
180	55	1	2018	4			275.8	1	1	2	2	2	0	0	4	0	0	2	2	2
181	57	1	2018	1			NDA	1	0	2	2	3	0	0	4	0	0	2	2	2
182	71	1	2018	4			NDA	1	1	2	2	3	0	0	1	0	0	2	2	2
183	61	2	2018	2			NDA	0	0	3	6	2	0	0	2	0	0	2	2	2
184	72	1	2018	2			NDA	0	0	2	7	3	0	0	4	0	0	2	2	2
185	49	1	2018	2			561.3	1	0	2	6	3	0	0	4	0	0	2	2	2
186	83	2	2018	2			NDA	1	1	2	6	3	0	0	4	0	0	2	2	2
187	80	1	2018	3			NDA	1	1	2	3	2	0	0	4	0	0	2	2	2
188	42	2	2018	10	Choladochal lesion (post lap.chol.)		220.3	0	1	2	2	2	0	0	4	0	0	2	2	2
189	50	1	2018	9		1	NDA	0	0	2	3	3	0	0	4	0	1	2	2	2
190	75	1	2018	4			235.8	1	0	2	2	3	0	0	4	0	0	2	2	2
191	64	1	2018	1			NDA	1	0	2	2	3	0	0	4	2	0	2	2	2
192	91	2	2018	2			NDA	0	0	2	7	3	0	0	4	2	0	2	2	2
193	53	2	2018	1			708	1	0	2	2	3	0	0	4	2	1	2	2	2
194	62	1	2018	1			376.9	1	1	2	2	3	0	0	4	0	0	2	2	2
195	45	1	2018	2			NDA	0	0	2	5	2	0	0	4	0	0	2	2	2
196	89	1	2018	2			354.8	1	0	2	6	3	0	0	2	0	0	2	2	2
197	91	2	2018	1			NDA	1	0	2	2	2	2	0	2	0	0	2	2	2
198	78	1	2018	2			NDA	0	0	2	7	3	0	0	2	0	0	2	2	2
199	71	1	2018	1			NDA	0	0	2	2	2	0	0	4	2	0	2	2	2
200	69	2	2018	1			559.4	1	0	2	2	3	0	0	4	2	0	2	2	2
201	71	1	2018	1			NDA	0	0	2	2	2	0	0	4	2	0	2	2	2
202	59	1	2018	1			406	0	0	2	3	3	0	0	4	2	0	2	2	2
203	81	2	2018	1			NDA	1	0	2	2	3	0	0	4	0	0	2	2	2
204	73	1	2018	2			425	0	0	2	5	3	0	0	4	2	0	2	2	2
205	85	1	2018	4			NDA	0	0	2	2	3	0	0	4	0	0	2	2	2
206	73	1	2018	1			NDA	1	0	2	2	3	0	0	4	0	0	2	2	2
207	64	2	2018	10	duodenal diverticula		87.2	0	0	2	2	3	0	0	4	0	0	2	2	2
208	55	2	2018	8			692.7	0	0	2	3	3	0	0	4	0	0	2	2	2
209	86	2	2018	1			NDA	1	0	2	2	3	0	0	4	0	0	2	2	2
210	51	1	2018	9		2	NDA	0	0	2	10	2	0	0	4	0	0	2	2	2
211	49	1	2018	1			NDA	0	0	2	2	3	0	0	4	0	0	2	2	2
212	62	2	2010	8			291.7	1	0	2	3	2	0	0	4	0	0	2	2	2
213	79	2	2010	2			220.2	1	0	2	3	2	0	0	4	2	0	2	2	2
214	61	1	2010	9		2	183.3	1	0	2	3	1	0	0	4	0	0	2	2	2
215	56	2	2015	1			630.1	0	0	2	2	2	0	0	4	0	0	2	2	2
216	78	2	2015	2			492.2	1	0	2	3	2	0	0	4	0	0	2	2	2
217	57	1	2017	4			400	1	0	1	2	3	0	0	4	0	0	2	2	2
218	73	2	2017	2			79.7	1	0	3	4	3	0	0	4	2	0	2	2	2
219	64	1	2015	1			776.3	0	0	1	2	3	0	0	1	0	0	2	2	2
220	57	1	2017	7			536	1	0	2	10	3	0	0	4	2	0	2	2	2
221	66	2	2017	1			NDA	1	1	2	2	3	0	0	4	0	0	2	2	2
222	69	2	2017	4			NDA	1	0	2	2	2	0	0	4	0	0	2	2	2
223	47	1	2017	1			505.2	1	0	2	2	3	0	0	4	0	0	2	2	2
224	64	2	2017	9		1	NDA	0	0	2	3	3	0	0	4	0	1	2	2	2
225	69	1	2017	1			481	0	0	1	2	3	0	0	4	0	0	2	2	2
226	57	1	2016	2			162.1	1	0	1	7	2	0	0	3	0	0	2	1	2
227	61	2	2017	1			NDA	1	0	2	2	3	0	0	4	0	0	2	2	2
228	59	2	2017	1			343.6	1	0	2	2	2	0	0	4	2	0	2	2	2
229	54	1	2014	1			480.7	0	0	1	2	3	0	0	4	0	0	2	2	2
230	69	2	2017	2			472.2	0	0	1	5	2	0	0	4	0	0	2	2	2
231	76	1	2016	1			684.6	1	0	2	2	3	0	0	4	0	0	2	2	2
232	70	2	2016	2			348.4	1	0	2	7	3	0	0	4	2	0	2	2	2
233	62	2	2017	2			NDA	1	0	2	3	2	0	0	3	0	0	2	1	2
234	80	1	2015	1			510.2	1	1	2	2	3	0	0	4	0	0	2	2	2
235	71	1	2017	1			583.2	0	0	1	2	3	0	0	4	0	0	2	2	2
236	50	2	2016	9		2	NDA	1	0	2	3	3	0	0	4	0	0	2	2	2
237	72	2	2017	2			NDA	0	0	2	7	3	0	0	4	2	1	2	2	2
238	47	1	2016	2			NDA	1	1	2	7	2	0	0	4	0	0	2	2	2
239	79	1	2016	9		2	418.9	1	1	2	6	2	0	0	4	0	0	2	2	2
240	68	1	2016	2			NDA	0	0	2	4	3	0	0	4	0	0	2	2	2
241	59	1	2015	1			444	1	0	1	2	3	0	0	4	0	0	2	2	2
242	59	1	2016	1			NDA	1	0	2	2	3	0	0	4	0	0	2	2	2
243	65	1	2016	1			320.2	0	0	2	2	2	0	0	4	0	0	2	2	2
244	70	2	2016	7			271.5	1	0	2	3	3	0	0	4	0	0	2	2	2
245	76	1	2016	8			571.6	1	0	2	3	3	0	0	4	0	0	2	2	2
246	47	1	2017	8			217.4	0	0	1	3	3	0	0	4	0	0	2	2	2
247	60	2	2015	9		Breast	801	0	1	2	3	2	0	0	4	0	0	2	2	2
248	49	2	2015	2			416	1	0	1	7	3	0	0	4	0	0	2	2	2
249	60	2	2014	1			NDA	1	0	2	2	2	0	0	2	0	0	2	2	2
250	72	2	2015	1			376.2	0	0	1	2	2	0	0	4	0	0	2	2	2
251	55	2	2016	1			333.2	1	0	2	2	3	0	0	4	2	0	2	2	2
252	70	1	2017	8			200	0	0	2	9	3	0	0	4	0	0	2	2	2
253	55	1	2017	1			512.5	1	0	2	2	3	0	0	1	0	0	2	2	2
254	62	1	2015	1			273.3	0	1	2	3	3	0	0	4	0	0	2	2	2
255	63	1	2017	9		1	NDA	0	0	2	3	2	0	0	4	0	0	2	2	2
256	54	2	2017	2			NDA	1	0	1	7	3	0	0	4	0	0	2	2	2
257	72	2	2017	2			363.5	1	0	2	6	3	0	0	4	2	0	2	2	2
258	62	1	2017	2			233.4	1	0	2	4	3	0	0	4	0	0	2	2	2
259	73	2	2017	1			NDA	1	0	2	2	3	0	0	1	0	0	2	2	2
260	57	1	2017	9		1	251.4	0	0	2	3	3	0	0	4	2	0	2	2	2
261	61	1	2017	1			155	1	0	2	2	3	0	0	4	0	0	2	2	2
262	57	1	2017	1			231.4	1	1	1	2	3	0	5	4	0	0	2	2	2
263	68	1	2017	1			349.4	0	0	2	2	2	0	0	4	0	0	2	2	2
264	64	2	2017	2			13.1	1	0	2	7	3	0	0	4	0	0	2	2	2
265	58	2	2017	2			567.6	1	0	1	7	2	0	0	4	2	0	2	2	2
266	70	1	2017	2			614.4	0	0	2	7	2	0	0	4	0	0	2	2	2
267	77	1	2017	1			796.2	1	0	1	2	3	0	0	4	0	0	2	2	2
268	79	1	2015	2			NDA	1	0	3	3	3	0	0	4	0	0	2	2	2
269	54	2	2016	1			321.8	1	0	1	3	3	0	0	4	0	0	2	2	2
270	52	1	2016	9		Dudodenal tumor	NDA	0	0	2	3	2	0	0	4	2	0	2	2	2
271	51	2	2016	8			365.1	1	0	2	3	2	0	0	4	0	0	2	2	2
272	59	1	2016	1			214.3	1	0	2	2	3	0	0	4	0	0	2	2	2
273	62	1	2016	3			NDA	1	0	2	3	2	0	0	4	0	0	2	2	2
274	68	2	2016	2			214.2	0	0	2	7	3	0	0	4	0	0	2	2	2
275	60	1	2014	2			NDA	1	0	1	7	3	0	0	4	2	0	2	2	2
276	62	1	2015	4			160.4	0	0	1	2	3	2	0	4	0	0	1	2	2
277	34	1	2015	2			304.2	0	0	1	7	3	0	0	4	0	0	2	2	2
278	67	2	2017	3			39.9	0	0	1	2	3	0	0	4	2	0	2	2	2
279	77	1	2014	2			NDA	1	0	2	7	3	0	0	4	0	0	2	2	2
280	78	2	2015	2			416.1	1	0	1	7	3	0	0	3 (obliteration)	0	0	2	1	2
281	73	1	2015	2			136.5	1	1	2	7	3	0	0	4	2	0	2	2	2
282	27	1	2015	2			NDA	0	0	1	7	3	0	0	4	0	0	2	2	2
283	47	1	2015	2			298	0	0	2	7	3	0	0	4	2	0	2	2	2
284	54	1	2017	1			345.2	1	1	2	2	3	0	0	4	0	0	2	2	2
285	60	2	2016	1			605.1	1	0	1	2	3	0	0	4	0	0	2	2	2
286	71	1	2015	1			308.8	1	0	2	2	3	0	0	4	0	0	2	2	2
287	63	2	2014	1			NDA	0	0	2	2	3	0	0	4	0	0	2	2	2
288	76	1	2017	1			244.6	1	0	1	2	3	0	0	2	0	1	2	2	2
289	55	1	2015	1			451.7	1	0	2	2	2	0	0	4	0	0	2	2	2
290	60	2	2015	1			313.8	0	0	1	2	3	0	0	4	0	0	2	2	2
291	84	1	2015	1			313.2	1	0	1	2	3	0	0	2	0	0	2	2	2
292	62	1	2016	2			NDA	1	0	1	6	3	0	0	4	0	0	2	2	2
293	51	1	2016	2			252.6	1	1	2	5	3	0	0	4	0	0	2	2	2
294	66	1	2016	1			NDA	1	1	2	2	3	0	0	4	0	0	2	2	2
295	59	2	2016	2			NDA	0	0	2	3	3	0	0	4	0	0	2	2	2
296	80	2	2016	3			22.4	0	0	2	3	6	0	0	1	0	0	2	2	2
297	65	2	2016	8			241.5	1	0	2	3	3	0	0	4	0	0	2	2	2
298	63	1	2016	1			61.1	0	0	1	2	3	0	0	4	0	0	2	2	2
299	61	1	2016	2			464.9	0	0	1	6	3	0	0	4	0	0	2	2	2
300	78	1	2016	1			382.1	1	0	1	2	2	0	0	4	0	0	2	2	2
301	73	2	2016	9		Duodaenal tumor	443.8	0	0	1	3	2	0	0	4	0	0	2	2	2
302	71	2	2016	2			362.9	1	1	2	5	2	0	0	4	0	0	2	2	2
303	73	2	2016	8			423.7	1	0	1	3	3	0	0	4	0	0	2	2	2
304	54	1	2016	2			581.2	0	0	1	6	2	0	0	4	0	0	2	2	2
305	70	1	2016	8			133.3	1	0	1	3	3	0	0	4	0	0	2	2	2
306	87	1	2016	4			242.1	0	0	2	2	3	0	0	4	0	0	2	2	2
307	74	1	2016	9		2	566.8	0	0	2	3	2	0	0	4	0	0	2	2	2
308	84	2	2015	1			1147.5	1	0	2	2	3	0	0	4	0	0	2	2	2
309	86	2	2015	4			NDA	1	0	2	2	3	0	0	4	0	0	2	2	2
310	51	1	2015	1			382.5	1	0	1	3	3	0	0	4	0	0	2	2	2
311	25	1	2015	1			262.7	1	0	2	3	3	0	0	4	0	0	2	2	2
312	81	2	2015	4			NDA	1	0	2	2	2	0	0	4	0	0	2	2	2
313	70	1	2015	1			226.3	0	0	1	2	3	0	0	4	0	0	2	2	2
314	31	1	2015	2			NDA	0	0	2	7	3	0	0	4	0	1	1	2	2
315	71	2	2015	1			251.1	1	0	1	2	2	0	0	4	0	0	2	2	2
316	59	1	2015	2			266	1	1	1	5	3	0	0	2	0	0	2	2	2
317	78	1	2015	2			367	1	0	1	4	2	0	0	4	0	0	2	2	2
318	69	2	2017	2			NDA	1	0	2	3	3	0	0	4	0	0	2	2	2
319	85	1	2015	1			315.2	0	0	2	2	3	0	0	4	0	0	2	2	2
320	48	2	2015	1			NDA	1	0	2	2	3	0	0	1	0	0	2	2	2
321	61	1	2015	2			NDA	1	0	2	7	3	0	0	4	0	0	2	2	2
322	81	1	2015	2			NDA	1	0	2	7	2	0	0	4	0	0	2	2	2
323	67	2	2015	1			385.6	0	0	2	2	3	0	0	1	0	0	2	2	2
324	66	1	2015	9		1	721.4	1	0	2	3	3	0	0	4	0	0	2	2	2
325	43	1	2016	9		2	NDA	1	0	2	3	3	0	0	4	0	0	2	2	2
326	69	1	2016	3			606.1	0	0	2	3	2	0	0	4	0	0	2	2	2
327	63	1	2016	1			222.6	1	0	2	2	2	0	0	4	0	0	2	2	2
328	78	2	2016	2			526.5	1	0	2	7	2	0	0	4	0	0	2	2	2
329	87	2	2016	1			NDA	0	0	2	2	2	0	0	4	0	0	2	2	2
330	72	1	2016	1			422.6	0	0	3	2	2	0	0	4	0	0	2	2	2
331	95	2	2017	1			172.1	0	1	2	2	3	0	0	4	0	0	2	2	2
332	68	2	2017	2			NDA	0	0	2	6	3	0	0	4	2	0	2	2	2
333	43	2	2017	1			NDA	0	0	2	2	3	0	0	4	0	0	2	2	2
334	84	1	2017	9		1	NDA	0	0	2	3	3	0	0	4	0	0	2	2	2
335	83	1	2017	1			NDA	0	0	2	2	3	0	0	4	0	0	2	2	2
336	72	2	2017	9		1	265	1	0	2	3	3	0	0	4	0	0	2	2	2
337	69	1	2017	3			NDA	1	0	1	2	2	0	0	4	0	0	2	2	2
338	61	1	2017	1			683	1	0	2	2	3	0	0	4	0	0	2	2	2
339	72	2	2017	1			NDA	1	0	2	2	3	0	0	4	0	0	2	2	2
340	21	1	2017	7			257.8	1	0	1	10	2	0	0	4	0	0	2	2	2
341	55	2	2017	1			170.2	1	0	2	2	3	0	0	4	0	0	2	2	2
342	59	2	2017	9		Ovarial tumor	459.1	1	0	2	3	3	0	0	4	0	0	2	2	2
343	68	1	2016	1			420.4	0	0	1	2	3	0	0	4	0	0	2	2	2
344	54	1	2016	9		2	800.6	0	0	2	3	2	0	0	4	0	0	2	2	2
345	59	1	2016	1			688	1	0	2	2	2	0	0	4	0	0	2	2	2
346	67	2	2016	8			30.4	0	0	2	3	3	0	0	4	0	0	2	2	2
347	47	2	2016	8			255	0	0	3	3	3	0	0	4	0	0	2	2	2
348	66	2	2017	2			NDA	0	0	1	6	3	0	0	4	0	0	2	2	2
349	63	1	2017	4			NDA	1	1	1	2	3	0	0	4	0	0	2	2	2
350	67	1	2016	1			NDA	1	0	2	2	3	0	0	4	0	0	2	2	2
351	50	2	2016	10	Choladochal lesion (post lap.chol.)		60.5	1	0	1	3	2	0	0	4	0	0	2	2	2
352	72	1	2017	2			83.8	1	0	2	4	3	0	0	4	2	0	2	2	2
353	63	1	2016	1			544.6	0	0	2	3	3	0	0	4	2	0	2	2	2
354	61	1	2016	3			NDA	1	0	2	3	3	0	0	4	0	0	2	2	2
355	84	1	2016	2			111.2	1	0	2	4	3	0	0	4	0	0	2	2	2
356	71	2	2013	3			36.8	1	0	3	2	2	0	0	4	0	0	2	2	2
357	67	1	2017	1			529.6	0	0	2	2	3	0	0	4	2	0	2	2	2
358	74	2	2017	9		1	NDA	1	0	2	3	3	0	0	2	0	0	2	2	2
359	80	2	2017	2			434.6	0	0	2	5	3	0	0	4	2	0	2	2	2
360	77	1	2017	2			690	0	0	2	7	3	0	0	4	0	0	2	2	2
361	73	1	2014	2			589.9	1	1	2	6	2	0	0	4	0	0	2	2	2
362	87	2	2014	1			471.7	1	0	2	2	2	0	0	4	2	0	2	2	2
363	73	2	2014	1			271.8	1	1	2	2	2	0	0	4	0	0	2	2	2
364	72	2	2014	1			26.5	1	0	3	2	3	0	0	4	0	0	2	2	2
365	70	1	2014	2			331.6	0	0	1	6	3	0	0	4	0	0	2	2	2
366	49	2	2015	1			651	0	0	1	2	3	0	0	4	0	0	2	2	2
367	70	1	2015	2			418.8	0	0	2	5	3	0	0	2	0	0	2	2	2
368	35	1	2015	1			NDA	1	0	1	2	3	0	0	4	0	0	2	2	2
369	65	1	2015	9		1	701.7	0	0	2	3	2	0	0	4	0	0	2	2	2
370	84	2	2015	7			550.7	1	0	2	10	1	0	0	4	0	0	2	2	2
371	66	1	2015	10	Choladochal lesion (post lap.chol.)		NDA	1	0	2	3	3	0	0	4	0	0	2	2	2
372	62	1	2015	2			NDA	1	0	1	7	3	0	0	4	0	0	2	2	2
373	49	1	2015	2			307.8	0	0	2	4	2	0	0	4	2	1	2	2	2
374	46	1	2014	2			603.6	0	0	2	7	2	0	0	4	0	0	2	2	2
375	64	1	2014	1			116.6	0	0	1	2	3	0	0	4	0	0	2	2	2
376	64	1	2015	9		1	NDA	0	0	2	3	3	0	0	2	0	0	2	2	2
377	55	2	2015	9		Ovarium tu.	476.5	1	0	2	3	2	0	0	4	0	0	2	2	2
378	44	1	2015	9		1	363.2	1	0	2	3	3	0	0	4	0	0	2	2	2
379	53	2	2015	1			NDA	1	0	1	2	3	0	0	4	0	0	2	2	2
380	68	1	2014	1			NDA	1	0	1	2	3	0	0	4	0	0	2	2	2
381	71	1	2015	1			216.8	1	0	2	2	3	0	0	4	2	0	2	2	2
382	72	2	2015	8			606.8	1	0	2	3	3	2	0	3	0	0	2	1	2
383	80	1	2015	9		1	398.2	0	0	2	3	3	0	0	4	2	0	2	2	2
384	44	1	2015	1			327.7	1	0	2	2	3	0	0	4	0	0	2	2	2
385	69	1	2013	2			173	1	1	3	3	3	0	0	4	0	0	2	2	2
386	66	1	2013	2			NDA	1	0	1	5	1	0	0	4	0	0	2	2	2
387	60	1	2015	2			502.1	1	1	2	7	2	0	0	4	0	0	2	2	2
388	60	1	2015	2			NDA	0	0	2	9	3	0	0	4	0	0	2	2	2
389	64	2	2014	1			297	0	1	2	2	1	0	0	4	0	0	2	2	2
390	76	1	2015	9		1	362.3	0	0	2	3	3	0	0	4	0	0	2	2	2
391	75	2	2013	9		2	NDA	1	0	2	3	2	0	0	4	0	0	2	2	2
392	78	1	2013	1			NDA	1	0	1	2	3	0	0	4	0	0	2	2	2
393	72	1	2013	9		1	426	0	0	2	3	2	0	0	4	0	0	2	2	2
394	54	1	2015	2			NDA	1	0	2	7	3	0	0	4	0	0	2	2	2
395	69	2	2015	9		1	21.4	0	1	2	3	3	0	0	4	0	0	2	2	2
396	72	1	2014	1			114	1	0	2	9	3	0	0	4	0	0	2	2	2
397	84	1	2013	9		2	289.7	1	0	2	3	3	0	0	4	0	0	2	2	2
398	69	1	2015	2			169.9	0	0	2	5	2	0	0	4	0	0	2	2	2
399	54	2	2014	3			390.9	1	0	2	3	3	0	0	4	0	0	2	2	2
400	57	1	2014	1			NDA	1	0	2	2	3	0	0	4	0	0	2	2	2
401	84	2	2017	2			648.2	1	1	2	3	1	0	0	4	0	0	2	2	2
402	64	2	2013	2			99.3	1	0	3	4	3	0	0	4	0	0	2	2	2
403	66	1	2013	7			431.6	1	1	2	9	3	0	0	1	0	0	2	2	2
404	78	2	2015	1			327.5	1	0	2	2	3	0	0	4	0	0	2	2	2
405	53	1	2015	1			NDA	0	0	2	2	3	0	0	2	0	0	2	2	2
406	81	2	2015	1			NDA	1	0	2	2	2	0	0	4	0	0	2	2	2
407	73	2	2015	4			NDA	1	0	2	2	3	0	0	4	0	0	2	2	2
408	58	2	2014	9		1	313.7	1	0	2	3	3	0	0	4	0	0	2	2	2
409	69	1	2014	8			133.5	1	1	2	3	2	0	0	4	2	0	2	2	2
410	63	2	2012	1			NDA	1	1	2	2	3	0	0	1	0	0	2	2	2
411	39	1	2014	8			389.4	0	0	2	3	3	0	0	4	2	0	2	2	2
412	80	1	2012	2			455.8	1	1	2	7	3	0	0	4	0	0	2	2	2
413	70	1	2012	2			288.7	1	0	2	7	3	0	0	4	0	0	2	2	2
414	65	2	2012	8			426.5	0	0	1	3	2	0	0	3	0	0	2	1	2
415	81	1	2014	1			NDA	1	0	2	2	3	0	0	4	0	0	2	2	2
416	72	2	2013	9		2	345.3	0	0	1	6	2	0	0	4	0	0	2	2	2
417	66	2	2013	1			NDA	1	0	3	3	3	0	0	4	0	0	2	2	2
418	50	1	2013	1			NDA	1	0	2	3	2	0	0	4	0	0	2	2	2
419	49	2	2013	2			228.7	1	0	3	7	3	0	0	4	0	0	2	2	2
420	54	1	2012	2			534.3	0	0	1	7	2	0	0	3	0	0	2	1	2
421	64	1	2012	9		1	351	1	0	2	3	2	0	0	4	0	0	2	2	2
422	70	1	2013	9		1	142.5	0	0	2	3	2	0	0	4	0	0	2	2	2
423	34	2	2012	10	Choladochal lesion (post lap.chol.)		60.1	1	0	2	3	2	0	0	3	0	0	2	1	2
424	58	2	2013	1			239.4	0	0	2	3	3	0	0	4	0	0	2	2	2
425	85	2	2012	8			6.1	1	1	2	9	2	0	0	4	0	0	2	2	2
426	38	2	2013	7			NDA	0	0	3	3	3	0	0	4	0	0	2	2	2
427	67	1	2014	2			NDA	1	0	1	4	3	0	0	4	0	0	2	2	2
428	54	2	2014	8			NDA	1	0	2	3	3	0	0	4	0	0	2	2	2
429	65	2	2014	2			315.3	0	1	3	7	3	0	0	4	0	0	2	2	2
430	66	1	2014	2			595.7	1	1	2	4	3	0	0	4	0	0	2	2	2
431	75	2	2014	2			350.7	0	0	2	6	2	0	0	4	0	0	2	2	2
432	80	2	2012	9		Kidney tumor	144.4	1	0	2	3	2	0	0	4	0	0	2	2	2
433	68	1	2012	2			304.5	1	0	1	7	2	0	0	4	0	0	2	2	2
434	42	2	2012	2			428.1	1	0	1	7	2	0	0	4	2	0	2	2	2
435	66	1	2013	8			NDA	1	0	1	3	3	0	0	4	0	0	2	2	2
436	75	2	2012	1			715	1	0	2	2	3	0	0	1	0	0	2	2	2
437	60	1	2013	1			NDA	1	0	2	3	3	0	0	4	0	0	2	2	2
438	50	1	2012	1			458.4	0	1	2	3	2	0	0	4	0	0	2	2	2
439	82	2	2013	1			NDA	0	0	2	3	3	0	0	4	0	0	2	2	2
440	71	2	2012	1			508.8	1	0	2	2	2	0	0	4	0	0	2	2	2
441	56	1	2013	2			443.6	0	0	3	7	3	0	0	4	2	0	2	2	2
442	73	1	2012	2			459	1	0	1	5	3	0	0	4	0	0	2	2	2
443	69	1	2013	10	Duodenum adenoma		60	1	0	2	11	2	0	0	4	0	0	2	2	2
444	59	2	2012	1			114.5	1	0	2	2	3	0	0	4	0	0	2	2	2
445	36	2	2013	10	Pancreas Divisum		NDA	1	1	2	2	2	0	0	2	0	0	2	2	2
446	67	2	2012	8			206.7	1	0	2	3	3	0	0	2	0	0	2	2	2
447	77	1	2013	2			774.8	1	1	2	7	3	0	0	4	0	0	2	2	2
448	70	1	2012	1			500.2	0	0	2	2	3	0	0	4	0	0	2	2	2
449	76	1	2013	2			113.3	1	0	3	5	3	0	0	4	0	0	2	2	2
450	74	2	2012	2			NDA	0	0	1	6	3	0	0	4	0	0	2	2	2
451	67	1	2013	1			NDA	1	0	1	3	2	0	0	4	0	0	2	2	2
452	74	2	2012	1			NDA	0	1	2	2	3	0	0	2	0	0	2	2	2
453	51	1	2012	2			NDA	1	0	2	4	6	0	0	4	0	0	2	2	2
454	84	2	2014	1			NDA	1	0	2	2	3	0	0	4	0	0	2	2	2
455	74	1	2014	2			584.8	0	0	2	4	2	0	0	4	0	0	2	2	2
456	86	2	2014	2			NDA	1	1	2	7	6	0	0	4	0	0	2	2	2
457	74	2	2014	9		2	581.3	1	0	2	3	3	0	0	4	2	0	2	2	2
458	64	2	2014	1			NDA	0	0	1	2	2	0	0	4	0	0	2	2	2
459	79	2	2014	1			NDA	1	0	2	2	3	0	0	4	0	0	2	2	2
460	58	2	2012	1			383.3	1	0	2	2	3	0	0	4	0	0	2	2	2
461	50	2	2012	1			546.8	1	0	2	3	3	0	0	4	0	0	2	2	2
462	63	1	2012	1			NDA	1	0	2	2	3	0	0	4	0	0	2	2	2
463	72	1	2012	2			551.9	1	0	2	7	3	0	0	4	0	0	2	2	2
464	60	1	2012	1			NDA	1	1	1	2	3	0	0	4	0	0	2	2	2
465	77	2	2014	2			NDA	0	0	3	7	2	0	0	4	2	0	2	2	2
466	63	2	2012	1			9	0	0	2	2	3	0	0	4	0	0	2	2	2
467	55	2	2012	1			151.9	0	1	2	2	1	0	0	4	0	0	2	2	2
468	70	2	2014	2			NDA	0	0	1	6	3	0	0	3 (obliteration)	0	0	2	1	2
469	80	2	2012	9		2	473.1	1	0	2	3	2	1	0	4	0	0	1	2	2
470	58	1	2012	1			178.4	0	0	2	2	3	0	0	4	0	0	2	2	2
471	80	1	2012	2			NDA	0	0	1	5	3	0	0	4	2	0	2	2	2
472	59	2	2012	2			477.6	1	1	3	5	3	0	0	4	0	0	2	2	2
473	65	1	2012	1			NDA	0	0	2	2	2	0	0	4	0	0	2	2	2
474	45	2	2012	9		Lung	NDA	1	0	2	3	2	0	0	1	0	0	2	2	2
475	68	1	2012	8			622.8	0	0	1	3	1	0	0	4	0	0	2	2	2
476	69	1	2012	1			NDA	0	1	2	3	3	0	0	2	0	0	2	2	2
477	72	2	2012	1			NDA	1	0	2	2	3	0	0	4	0	0	2	2	2
478	66	1	2012	2			381.5	1	0	2	7	3	0	0	4	0	0	2	2	2
479	73	2	2012	8			NDA	1	0	2	3	3	0	0	4	0	0	2	2	2
480	57	2	2012	9		1	NDA	0	0	2	3	3	0	0	4	0	0	2	2	2
481	64	1	2014	2			764.6	1	0	2	7	3	0	0	4	0	0	2	2	2
482	70	1	2013	1			NDA	1	0	3	3	3	0	0	4	0	0	2	2	2
483	44	1	2013	3			510.6	0	0	1	3	3	0	0	4	0	0	2	2	2
484	60	2	2014	2			NDA	1	0	2	7	3	0	4	4	2	0	2	2	2
485	65	1	2013	2			NDA	0	0	2	7	3	0	0	4	0	0	2	2	2
486	70	2	2013	3			91	1	0	2	3	3	0	0	4	0	0	2	2	2
487	74	2	2013	1			NDA	1	0	1	3	2	0	0	4	0	0	2	2	2
488	71	2	2014	2			203.2	1	0	1	7	3	0	0	4	0	0	2	2	2
489	80	1	2013	1			629.7	1	0	1	3	3	0	0	4	0	0	2	2	2
490	55	1	2013	9		2	478.1	0	0	2	3	3	0	0	4	0	0	2	2	2
491	57	2	2014	9		2	389.6	1	0	2	3	2	0	0	4	2	0	2	2	2
492	74	1	2014	2			351	1	0	1	4	3	0	0	4	0	0	2	2	2
493	76	1	2014	1			349.2	1	0	1	2	2	0	0	4	0	0	2	2	2
494	56	2	2013	2			234.8	0	0	2	5	3	0	0	4	0	0	2	2	2
495	67	1	2013	2			NDA	0	0	2	3	3	0	0	4	0	0	2	2	2
496	66	2	2013	7			22.7	0	1	2	10	3	0	0	4	2	0	2	2	2
497	70	2	2013	2			388.6	1	0	2	7	3	0	0	4	2	0	2	2	2
498	68	2	2013	2			821.7	1	0	3	5	2	2	0	4	0	0	2	2	2
499	66	1	2013	1			NDA	1	0	2	3	3	0	0	4	0	0	2	2	2
500	49	1	2013	9		1	417.2	0	0	3	3	3	0	0	4	2	0	2	2	2
501	81	1	2013	2			NDA	1	0	2	3	2	0	0	4	0	0	2	2	2
502	48	1	2013	8			245.4	0	0	3	3	3	0	0	4	0	0	2	2	2
503	68	1	2013	9		2	396.1	1	0	2	3	2	0	0	3	0	0	2	1	2
504	74	2	2013	1			NDA	1	0	2	2	2	0	0	2	0	0	2	2	2
505	87	2	2011	2			283.1	1	0	2	7	3	0	0	4	0	0	2	2	2
506	58	1	2013	2			40.7	1	0	1	3	3	0	0	4	0	0	2	2	2
507	58	1	2011	7			373.9	0	0	2	9	2	0	0	4	0	0	2	2	2
508	83	2	2011	2			561.8	1	1	2	3	2	0	0	4	0	0	2	2	2
509	66	1	2011	2			21.3	0	0	2	4	2	0	0	4	0	0	2	2	2
510	65	1	2013	1			670	0	0	1	3	3	0	0	4	0	0	2	2	2
511	46	1	2013	2			294.8	1	0	3	7	2	0	0	4	0	0	2	2	2
512	58	2	2013	2			535.5	1	0	3	7	3	0	0	4	0	0	2	2	2
513	48	1	2013	2			48.6	1	0	3	6	3	0	0	4	0	0	2	2	2
514	62	2	2013	2			355.2	1	1	2	7	3	0	0	4	0	0	2	2	2
515	67	1	2013	7			463.5	1	0	2	3	2	0	0	4	0	0	2	2	2
516	59	1	2013	2			258.6	1	0	3	7	3	0	0	4	0	0	2	2	2
517	64	1	2011	2			361.4	1	1	2	7	6	0	0	4	0	0	2	2	2
518	68	2	2014	2			270	1	0	2	6	3	2	0	4	0	0	2	2	2
519	30	2	2014	7			213.6	1	0	2	10	3	0	0	4	0	0	2	2	2
520	56	1	2014	2			254.7	0	0	2	6	3	0	0	4	0	0	2	2	2
521	63	2	2014	1			194.1	1	0	1	2	3	0	0	4	2	0	2	2	2
522	56	2	2014	1			214.6	1	0	1	2	3	0	0	4	0	0	2	2	2
523	53	2	2011	9		2	378	1	0	2	3	2	0	0	4	0	0	2	2	2
524	50	1	2014	8			NDA	0	0	2	3	1	0	0	4	0	0	2	2	2
525	80	2	2014	2			NDA	1	0	2	7	3	0	0	4	0	0	2	2	2
526	89	2	2014	1			NDA	1	0	2	2	3	0	0	4	0	0	2	2	2
527	60	2	2011	1			NDA	1	0	3	3	2	0	0	4	0	0	2	2	2
528	64	2	2011	10	Choladochal lesion (post lap.chol.)		27.9	1	1	1	11	1	0	0	4	0	0	2	2	2
529	72	1	2011	2			416.3	1	0	3	7	6	0	0	4	2	0	2	2	2
530	51	2	2011	10	Choladochal lesion (post lap.chol.)		294.6	1	0	1	3	2	0	0	4	0	0	2	2	2
531	66	1	2011	9		1	324.7	0	0	2	3	3	0	0	4	0	0	2	2	2
532	68	2	2011	1			143.4	1	0	2	2	3	0	0	4	0	0	2	2	2
533	84	2	2014	2			344.5	0	1	1	7	2	0	0	4	0	0	2	2	2
534	67	2	2011	2			NDA	0	0	2	7	1	0	0	4	0	0	2	2	2
535	77	2	2011	8			475.8	0	1	2	3	6	0	0	4	0	0	2	2	2
536	59	2	2014	9		1	385.8	0	0	2	3	3	0	0	4	0	0	2	2	2
537	80	2	2014	2			187.2	1	0	3	4	3	0	0	4	0	0	2	2	2
538	66	1	2014	2			555.5	1	0	2	7	3	0	0	4	0	0	2	2	2
539	40	1	2011	9		1	197.8	0	1	2	3	2	0	0	4	0	0	2	2	2
540	66	2	2011	1			256.1	1	0	2	2	2	0	0	2	0	0	2	2	2
541	84	2	2011	2			18.7	1	0	1	5	1	0	0	4	0	0	2	2	2
542	78	2	2011	7			331	0	0	2	3	2	0	0	4	0	0	2	2	2
543	63	1	2011	1			247.5	0	0	1	2	2	0	0	4	0	0	2	2	2
544	56	1	2011	8			371.3	1	0	2	3	3	0	0	4	2	0	2	2	2
545	43	2	2014	2			427.7	1	0	2	7	2	0	0	4	2	0	2	2	2
546	81	2	2011	2			207.6	1	0	2	3	2	0	0	4	0	0	2	2	2
547	57	2	2014	1			357.6	1	0	2	2	2	0	0	4	0	0	2	2	2
548	54	2	2011	2			456.9	1	1	1	7	6	0	0	4	0	0	2	2	2
549	50	1	2014	8			707.4	1	0	2	3	2	0	0	4	0	0	2	2	2
550	62	2	2011	1			NDA	1	0	2	2	2	0	0	4	0	0	2	2	2
551	88	1	2011	2			369.1	0	0	2	7	2	0	0	3	0	0	2	1	2
552	63	1	2011	9		1	325.7	0	0	2	3	2	0	0	4	0	0	2	2	2
553	60	1	2011	1			192.5	1	0	2	2	3	0	0	4	0	0	2	2	2
554	83	1	2011	2			560.3	0	0	2	6	2	0	0	4	0	0	2	2	2
555	58	1	2012	1			589.2	1	1	1	2	2	0	0	4	0	0	2	2	2
556	72	2	2012	1			444	1	0	1	2	2	0	0	4	0	0	2	2	2
557	72	1	2012	1			240.9	0	0	3	2	3	0	0	4	0	0	2	2	2
558	57	2	2014	1			NDA	0	0	2	2	3	0	0	4	0	0	2	2	2
559	84	2	2017	2			648.2	1	1	2	3	1	0	0	4	0	0	2	2	2
560	73	2	2017	9		Kidney tumor	NDA	1	0	2	3	1	0	0	4	0	0	2	2	2
561	62	1	2011	1			25.2	0	0	2	2	3	0	0	4	0	0	2	2	2
562	65	2	2011	1			440	1	0	1	2	2	0	0	4	0	0	2	2	2
563	67	2	2011	8			96.4	0	1	3	3	2	0	0	4	0	0	2	2	2
564	78	2	2011	2			391.6	0	0	2	7	3	0	0	4	0	0	2	2	2
565	65	1	2011	1			398	1	0	2	2	2	0	0	4	0	0	2	2	2
566	82	2	2011	1			555.7	1	0	2	2	2	0	0	4	0	0	2	2	2
567	65	1	2011	1			518.5	0	0	3	9	3	0	0	4	0	0	2	2	2
568	44	1	2011	1			391	0	0	3	3	2	0	0	4	0	0	2	2	2
569	59	2	2011	1			541	0	0	2	2	2	0	0	4	0	0	2	2	2
570	64	1	2011	1			329	0	0	2	3	2	0	0	4	0	0	2	2	2
571	82	1	2017	10	Choladochal lesion (post lap.chol.)		312	1	0	2	3	1	0	0	4	0	0	2	2	2
572	51	2	2013	1			NDA	1	0	2	3	1	2	0	4	0	0	1	2	2
573	68	1	2011	8			92	0	1	2	3	2	0	0	4	0	0	2	2	2
574	37	2	2013	10	Choladochal lesion (post lap.chol.)		32.2	1	0	2	3	1	0	0	4	0	0	2	2	2
575	79	1	2014	4			558.9	1	0	1	2	3	0	0	4	0	0	2	2	2
576	66	2	2014	2			360	1	0	2	10	1	0	0	4	0	0	2	2	2
577	74	2	2014	8			NDA	1	0	1	3	1	0	0	4	0	0	2	2	2
578	74	1	2016	9		HCC	208.8	1	0	2	10	1	0	0	4	0	0	2	2	2
579	68	1	2016	2			534.1	0	0	2	7	1	0	0	4	0	0	2	2	2
580	67	1	2014	2			410.9	1	0	2	3	1	0	0	4	0	0	2	2	2
581	60	2	2014	2			335.4	1	0	2	7	2	0	0	4	2	0	2	2	2
582	90	2	2015	1			NDA	1	0	2	2	3	0	0	4	0	0	2	2	2
583	72	2	2015	1			NDA	1	0	2	2	3	0	0	4	0	0	2	2	2
584	75	2	2015	1			12.1	1	0	3	2	3	0	0	4	0	0	2	2	2
585	29	1	2015	9		2	510.3	1	0	2	3	1	0	0	4	0	0	2	2	2
586	59	1	2015	2			NDA	0	0	2	7	1	0	0	4	0	0	2	2	2
587	83	2	2015	1			739	1	0	2	2	3	0	0	4	0	0	2	2	2
588	66	2	2016	8			13.5	1	0	3	3	1	0	0	4	2	0	2	2	2
589	72	1	2016	3			212.3	1	0	1	3	3	0	0	4	2	0	2	2	2
590	68	1	2016	9		1	585.1	1	0	2	3	1	0	0	4	0	0	2	2	2
591	37	1	2014	1			NDA	1	0	2	2	1	0	0	4	0	0	2	2	2
592	64	1	2011	1			564.8	1	0	3	9	3	0	0	4	0	0	2	2	2
593	78	1	2011	1			325.6	1	0	2	9	3	0	0	4	0	0	2	2	2
594	60	1	2011	2			342	1	0	1	7	3	0	0	4	0	0	2	2	2
595	71	2	2016	2			23.8	1	0	2	7	1	0	0	4	0	0	2	2	2
596	70	1	2011	1			382.6	1	0	3	3	2	0	0	4	0	0	2	2	2
597	61	1	2016	9		1	281.9	1	0	2	3	1	0	0	4	0	0	2	2	2
598	50	1	2011	1			330.7	0	0	1	2	2	0	0	4	0	0	2	2	2
599	56	1	2016	9		2	426.2	0	0	2	10	1	0	0	4	0	0	2	2	2
